# Supplementary material for: Changes in Homogalacturonan Metabolism in Banana Peel during Fruit Development and Ripening
Source: Int J Mol Sci. 2021 Dec 27;23(1):243. doi: 10.3390/ijms23010243 (PMC8745247; doi:10.3390/ijms23010243)
Supplement: Supplementary file 1 [file ijms-23-00243-s001.zip]

Archive with 1 entries (1 files):
- ijms-1380691-supplementary.pdf
